# Supplementary material for: ﻿A new species of the genus Plotina Lewis, 1896 (Coleoptera, Coccinellidae) from Guangdong, China
Source: Zookeys. 2025 Nov 21;1260:345–51. doi: 10.3897/zookeys.1260.164418 (PMC12663729; doi:10.3897/zookeys.1260.164418)
Supplement: XML Treatment for Plotina [file zookeys.1260.164418-treatment1.xml]

<!DOCTYPE tp:taxon-treatment
  PUBLIC "-//TaxonX//DTD Taxonomic Treatment Publishing DTD v0 20100105//EN" "tax-treatment-NSO.dtd">
<tp:taxon-treatment xmlns:tp="http://www.plazi.org/taxpub"><tp:treatment-meta><kwd-group><label>Taxon classification</label><kwd>
              <named-content content-type="kingdom">Animalia</named-content>
            </kwd><kwd>
              <named-content content-type="order">Coleoptera</named-content>
            </kwd><kwd>
              <named-content content-type="family">Coccinellidae</named-content>
            </kwd></kwd-group><mixed-citation publication-type="journal"><person-group><name><surname>Lin</surname><given-names>Fang</given-names></name><name><surname>Wang</surname><given-names>Xingmin</given-names></name><name><surname>Li</surname><given-names>Kuan</given-names></name><name><surname>Li</surname><given-names>Chaorong</given-names></name><name><surname>Huang</surname><given-names>Zhendong</given-names></name><name><surname>Yi</surname><given-names>Yan</given-names></name><name><surname>Lin</surname><given-names>Yuhua</given-names></name></person-group><article-title>﻿A new species of the genus <italic><tp:taxon-name><tp:taxon-name-part taxon-name-part-type="genus" reg="Plotina">Plotina</tp:taxon-name-part></tp:taxon-name></italic> Lewis, 1896 (<tp:taxon-name><tp:taxon-name-part taxon-name-part-type="order">Coleoptera</tp:taxon-name-part></tp:taxon-name>, <tp:taxon-name><tp:taxon-name-part taxon-name-part-type="family">Coccinellidae</tp:taxon-name-part></tp:taxon-name>) from Guangdong, China</article-title><source>Zookeys</source><day>21</day><month>11</month><year>2025</year><volume>1260</volume><fpage>345</fpage><lpage>351</lpage><pub-id pub-id-type="doi">10.3897/zookeys.1260.164418</pub-id></mixed-citation></tp:treatment-meta><tp:nomenclature><label>﻿Genus</label><tp:taxon-name><object-id xmlns:xlink="http://www.w3.org/1999/xlink" content-type="arpha" xlink:type="simple">CE6549B3-9808-5834-873D-C1D8E6718AD6</object-id>
            <tp:taxon-name-part taxon-name-part-type="genus" reg="Plotina">Plotina</tp:taxon-name-part>
          </tp:taxon-name><tp:taxon-authority>Lewis, 1896</tp:taxon-authority><tp:nomenclature-citation-list><tp:nomenclature-citation><tp:taxon-name>
                <tp:taxon-name-part taxon-name-part-type="genus" reg="Plotina">Plotina</tp:taxon-name-part>
              </tp:taxon-name><comment>Lewis, 1896: 35. Type species (original designation): <tp:taxon-name><tp:taxon-name-part taxon-name-part-type="genus" reg="Plotina">Plotina</tp:taxon-name-part> <tp:taxon-name-part taxon-name-part-type="species" reg="versicolor">versicolor</tp:taxon-name-part></tp:taxon-name> Lewis, 1896.</comment></tp:nomenclature-citation><tp:nomenclature-citation><tp:taxon-name>
                <tp:taxon-name-part taxon-name-part-type="genus" reg="Plotina">Plotina</tp:taxon-name-part></tp:taxon-name><comment>: <xref ref-type="bibr" rid="B5">Mader 1927</xref>: 22; <xref ref-type="bibr" rid="B6">1931</xref>: 200; <xref ref-type="bibr" rid="B7">1934</xref>: 294; <xref ref-type="bibr" rid="B9">1955b</xref>: 822; <xref ref-type="bibr" rid="B2">Korschefsky 1931</xref>: 213; <xref ref-type="bibr" rid="B14">Pope 1962</xref>: 632; <xref ref-type="bibr" rid="B10">Miyatake 1969</xref>: 198; <xref ref-type="bibr" rid="B15">Sasaji 1971</xref>: 65; <xref ref-type="bibr" rid="B13">Pang and Mao 1979</xref>: 24; <xref ref-type="bibr" rid="B1">Hoàng 1982</xref>: 106; <xref ref-type="bibr" rid="B11">Miyatake 1994</xref>: 281; <xref ref-type="bibr" rid="B3">Kovář 1995</xref>: 58.</comment></tp:nomenclature-citation></tp:nomenclature-citation-list></tp:nomenclature><tp:treatment-sec sec-type="distribution" id="SECID0EUMAC"><title>Distribution.</title><p>China, Japan, Thailand, Vietnam.</p></tp:treatment-sec><ref-list><ref id="B5"><mixed-citation xmlns:xlink="http://www.w3.org/1999/xlink" xlink:type="simple"><person-group><name name-style="western"><surname>Mader</surname><given-names>L</given-names></name></person-group> (<year>1927</year>) Evidenz der paläarktischen Coccinelliden und ihrer Aberrationen in Wort und Bild. I. Teil: <tp:taxon-name><tp:taxon-name-part taxon-name-part-type="tribe">Epilachnini</tp:taxon-name-part></tp:taxon-name>, <tp:taxon-name><tp:taxon-name-part taxon-name-part-type="tribe">Coccinellini</tp:taxon-name-part></tp:taxon-name>, <tp:taxon-name><tp:taxon-name-part taxon-name-part-type="tribe">Halyzini</tp:taxon-name-part></tp:taxon-name>, <tp:taxon-name><tp:taxon-name-part taxon-name-part-type="tribe">Synonychini</tp:taxon-name-part></tp:taxon-name>. Zeitschrift des Vereins der Naturbeobachter (Wien)[1926–1934]: 21–24 (Jänner); 25–28 (März); 29–32 (Mai); 33–36 (Juli); 37–40 (September); 41–44 (Oktober); 45–48 (Dezember).</mixed-citation></ref><ref id="B6"><mixed-citation xmlns:xlink="http://www.w3.org/1999/xlink" xlink:type="simple"><person-group><name name-style="western"><surname>Mader</surname><given-names>L</given-names></name></person-group> (<year>1931</year>) Evidenz der paläarktischen Coccinelliden und ihrer Aberrationen in Wort und Bild. I. Teil: <tp:taxon-name><tp:taxon-name-part taxon-name-part-type="tribe">Epilachnini</tp:taxon-name-part></tp:taxon-name>, <tp:taxon-name><tp:taxon-name-part taxon-name-part-type="tribe">Coccinellini</tp:taxon-name-part></tp:taxon-name>, <tp:taxon-name><tp:taxon-name-part taxon-name-part-type="tribe">Halyzini</tp:taxon-name-part></tp:taxon-name>, <tp:taxon-name><tp:taxon-name-part taxon-name-part-type="tribe">Synonychini</tp:taxon-name-part></tp:taxon-name>. Zeitschrift des Vereins der Naturbeobachter (Wien)[1926–1934]: 169–176 (Jänner); 177–180 (Mai); 181–192 (Juli); 193–196 (August); 197–200 (November); 201–204 (Dezember).</mixed-citation></ref><ref id="B7"><mixed-citation xmlns:xlink="http://www.w3.org/1999/xlink" xlink:type="simple"><person-group><name name-style="western"><surname>Mader</surname><given-names>L</given-names></name></person-group> (<year>1934</year>) Evidenz der paläarktischen Coccinelliden und ihrer Aberrationen in Wort und Bild. I. Teil: <tp:taxon-name><tp:taxon-name-part taxon-name-part-type="tribe">Epilachnini</tp:taxon-name-part></tp:taxon-name>, <tp:taxon-name><tp:taxon-name-part taxon-name-part-type="tribe">Coccinellini</tp:taxon-name-part></tp:taxon-name>, <tp:taxon-name><tp:taxon-name-part taxon-name-part-type="tribe">Halyzini</tp:taxon-name-part></tp:taxon-name>, <tp:taxon-name><tp:taxon-name-part taxon-name-part-type="tribe">Synonychini</tp:taxon-name-part></tp:taxon-name>. Zeitschrift des Vereins der Naturbeobachter (Wien)[1926–1934]: 289–296 (April); 297–316 (Mai); 317–324 (August); 325–336 (September).</mixed-citation></ref><ref id="B9"><mixed-citation xmlns:xlink="http://www.w3.org/1999/xlink" xlink:type="simple"><person-group><name name-style="western"><surname>Mader</surname><given-names>L</given-names></name></person-group> (<year>1955b</year>) <article-title>Evidenz der palaearktischen Coccinelliden undihrer Aberrationen in Wort und Bild. II Teil. Entomologische Arbeiten aus dem Museum G.</article-title><source>Frey</source><volume>6</volume>: <fpage>765</fpage>–<lpage>1035</lpage>.</mixed-citation></ref><ref id="B2"><mixed-citation xmlns:xlink="http://www.w3.org/1999/xlink" xlink:type="simple"><person-group><name name-style="western"><surname>Korschefsky</surname><given-names>R</given-names></name></person-group> (<year>1931</year>) <source>Coleopterorum Catalogus. pars 118. CoccinellidaeI. W.</source><publisher-name>Junk</publisher-name>, <publisher-loc>Berlin</publisher-loc>, <size units="page">224 pp</size>.</mixed-citation></ref><ref id="B14"><mixed-citation xmlns:xlink="http://www.w3.org/1999/xlink" xlink:type="simple"><person-group><name name-style="western"><surname>Pope</surname><given-names>RD</given-names></name></person-group> (<year>1962</year>) <article-title>A review of the <tp:taxon-name><tp:taxon-name-part taxon-name-part-type="tribe">Pharini</tp:taxon-name-part></tp:taxon-name> (<tp:taxon-name><tp:taxon-name-part taxon-name-part-type="order">Coleoptera</tp:taxon-name-part></tp:taxon-name>: <tp:taxon-name><tp:taxon-name-part taxon-name-part-type="family">Coccinellidae</tp:taxon-name-part></tp:taxon-name>).</article-title><source>Annals &amp; Magazine of Natural History</source><volume>13</volume>(<issue>4</issue>): <fpage>627</fpage>–<lpage>640</lpage>. <ext-link xlink:href="10.1080/00222936108651187" ext-link-type="doi" xlink:type="simple">https://doi.org/10.1080/00222936108651187</ext-link></mixed-citation></ref><ref id="B10"><mixed-citation xmlns:xlink="http://www.w3.org/1999/xlink" xlink:type="simple"><person-group><name name-style="western"><surname>Miyatake</surname><given-names>M</given-names></name></person-group> (<year>1969</year>) <article-title>The genus <italic><tp:taxon-name><tp:taxon-name-part taxon-name-part-type="genus">Plotina</tp:taxon-name-part></tp:taxon-name></italic> and related genera (<tp:taxon-name><tp:taxon-name-part taxon-name-part-type="order">Coleoptera</tp:taxon-name-part></tp:taxon-name>: <tp:taxon-name><tp:taxon-name-part taxon-name-part-type="family">Coccinellidae</tp:taxon-name-part></tp:taxon-name>).</article-title><source>Pacific Insects</source><volume>11</volume>: <fpage>197</fpage>–<lpage>216</lpage>.</mixed-citation></ref><ref id="B15"><mixed-citation xmlns:xlink="http://www.w3.org/1999/xlink" xlink:type="simple"><person-group><name name-style="western"><surname>Sasaji</surname><given-names>H</given-names></name></person-group> (<year>1971</year>) <source>Fauna Japonica. <tp:taxon-name><tp:taxon-name-part taxon-name-part-type="family">Coccinellidae</tp:taxon-name-part></tp:taxon-name> (<tp:taxon-name><tp:taxon-name-part taxon-name-part-type="class">Insecta</tp:taxon-name-part></tp:taxon-name>: <tp:taxon-name><tp:taxon-name-part taxon-name-part-type="order">Coleoptera</tp:taxon-name-part></tp:taxon-name>).</source><publisher-name>Academic Press Japan</publisher-name>, <publisher-loc>Tokyo</publisher-loc>, <size units="page">345 pp</size>.</mixed-citation></ref><ref id="B13"><mixed-citation xmlns:xlink="http://www.w3.org/1999/xlink" xlink:type="simple"><person-group><name name-style="western"><surname>Pang</surname><given-names>XF</given-names></name><name name-style="western"><surname>Mao</surname><given-names>JL</given-names></name></person-group> (<year>1979</year>) <source><tp:taxon-name><tp:taxon-name-part taxon-name-part-type="order">Coleoptera</tp:taxon-name-part></tp:taxon-name>: <tp:taxon-name><tp:taxon-name-part taxon-name-part-type="family">Coccinellidae</tp:taxon-name-part></tp:taxon-name> II. Economic Entomology China, 14.</source><publisher-name>Science Press</publisher-name>, <publisher-loc>China, Peking</publisher-loc>, <size units="page">170 pp</size>.</mixed-citation></ref><ref id="B1"><mixed-citation xmlns:xlink="http://www.w3.org/1999/xlink" xlink:type="simple"><person-group><name name-style="western"><surname>Hoàng</surname><given-names>D</given-names></name></person-group> (<year>1982</year>) Ladybeetles of Viet Nam (<tp:taxon-name><tp:taxon-name-part taxon-name-part-type="order">Coleoptera</tp:taxon-name-part></tp:taxon-name>: <tp:taxon-name><tp:taxon-name-part taxon-name-part-type="family">Coccinellidae</tp:taxon-name-part></tp:taxon-name>). Part I. Nha xuat ban khoa hoc va kythuat. Hanoi, 211 pp.</mixed-citation></ref><ref id="B11"><mixed-citation xmlns:xlink="http://www.w3.org/1999/xlink" xlink:type="simple"><person-group><name name-style="western"><surname>Miyatake</surname><given-names>M</given-names></name></person-group> (<year>1994</year>) <article-title>Revisional studies on Asian genera of the subfamily <tp:taxon-name><tp:taxon-name-part taxon-name-part-type="subfamily">Sticholotidinae</tp:taxon-name-part></tp:taxon-name> (<tp:taxon-name><tp:taxon-name-part taxon-name-part-type="order">Coleoptera</tp:taxon-name-part></tp:taxon-name>: <tp:taxon-name><tp:taxon-name-part taxon-name-part-type="family">Coccinellidae</tp:taxon-name-part></tp:taxon-name>). Memoirs of the College of Agriculture.</article-title><source>Ehime University</source><volume>38</volume>: <fpage>223</fpage>–<lpage>292</lpage>.</mixed-citation></ref><ref id="B3"><mixed-citation xmlns:xlink="http://www.w3.org/1999/xlink" xlink:type="simple"><person-group><name name-style="western"><surname>Kovář</surname><given-names>I</given-names></name></person-group> (<year>1995</year>) <article-title>Contribution to systematics of Oriental <tp:taxon-name><tp:taxon-name-part taxon-name-part-type="tribe">Plotinini</tp:taxon-name-part></tp:taxon-name> (<tp:taxon-name><tp:taxon-name-part taxon-name-part-type="order">Coleoptera</tp:taxon-name-part></tp:taxon-name>, <tp:taxon-name><tp:taxon-name-part taxon-name-part-type="family">Coccinellidae</tp:taxon-name-part></tp:taxon-name>, <tp:taxon-name><tp:taxon-name-part taxon-name-part-type="subfamily">Sticholotidinae</tp:taxon-name-part></tp:taxon-name>).</article-title><source>Folia Heyrovskyana</source><volume>3</volume>(<issue>5–6</issue>): <fpage>58</fpage>–<lpage>68</lpage>.</mixed-citation></ref></ref-list></tp:taxon-treatment>
