# Supplementary material for: ﻿A new species of the genus Plotina Lewis, 1896 (Coleoptera, Coccinellidae) from Guangdong, China
Source: Zookeys. 2025 Nov 21;1260:345–51. doi: 10.3897/zookeys.1260.164418 (PMC12663729; doi:10.3897/zookeys.1260.164418)
Supplement: XML Treatment for Plotina nanlingensis [file zookeys.1260.164418-treatment2.xml]

<!DOCTYPE tp:taxon-treatment
  PUBLIC "-//TaxonX//DTD Taxonomic Treatment Publishing DTD v0 20100105//EN" "tax-treatment-NSO.dtd">
<tp:taxon-treatment xmlns:tp="http://www.plazi.org/taxpub"><tp:treatment-meta><kwd-group><label>Taxon classification</label><kwd>
              <named-content content-type="kingdom">Animalia</named-content>
            </kwd><kwd>
              <named-content content-type="order">Coleoptera</named-content>
            </kwd><kwd>
              <named-content content-type="family">Coccinellidae</named-content>
            </kwd></kwd-group><mixed-citation publication-type="journal"><person-group><name><surname>Lin</surname><given-names>Fang</given-names></name><name><surname>Wang</surname><given-names>Xingmin</given-names></name><name><surname>Li</surname><given-names>Kuan</given-names></name><name><surname>Li</surname><given-names>Chaorong</given-names></name><name><surname>Huang</surname><given-names>Zhendong</given-names></name><name><surname>Yi</surname><given-names>Yan</given-names></name><name><surname>Lin</surname><given-names>Yuhua</given-names></name></person-group><article-title>﻿A new species of the genus <italic><tp:taxon-name><tp:taxon-name-part taxon-name-part-type="genus" reg="Plotina">Plotina</tp:taxon-name-part></tp:taxon-name></italic> Lewis, 1896 (<tp:taxon-name><tp:taxon-name-part taxon-name-part-type="order">Coleoptera</tp:taxon-name-part></tp:taxon-name>, <tp:taxon-name><tp:taxon-name-part taxon-name-part-type="family">Coccinellidae</tp:taxon-name-part></tp:taxon-name>) from Guangdong, China</article-title><source>Zookeys</source><day>21</day><month>11</month><year>2025</year><volume>1260</volume><fpage>345</fpage><lpage>351</lpage><pub-id pub-id-type="doi">10.3897/zookeys.1260.164418</pub-id></mixed-citation></tp:treatment-meta><tp:nomenclature><label>﻿</label><tp:taxon-name><object-id xmlns:xlink="http://www.w3.org/1999/xlink" content-type="arpha" xlink:type="simple">6026557E-1286-5B57-A1DA-269D0C32EA6B</object-id>
            <tp:taxon-name-part taxon-name-part-type="genus" reg="Plotina">Plotina</tp:taxon-name-part>
            <tp:taxon-name-part taxon-name-part-type="species" reg="nanlingensis">nanlingensis</tp:taxon-name-part>
            <object-id xmlns:xlink="http://www.w3.org/1999/xlink" content-type="zoobank" xlink:type="simple">https://zoobank.org/6D7D9547-2F7D-413C-AF77-38683F087F41</object-id>
          </tp:taxon-name><tp:taxon-authority>Lin &amp; Wang</tp:taxon-authority><tp:taxon-status xmlns:xlink="http://www.w3.org/1999/xlink" xlink:type="simple">sp. nov.</tp:taxon-status><xref ref-type="fig" rid="F1">Fig. 1a–h</xref></tp:nomenclature><tp:treatment-sec sec-type="diagnosis" id="SECID0EHOAC"><title>Diagnosis.</title><p>Species closely resembles <italic><tp:taxon-name><tp:taxon-name-part taxon-name-part-type="genus" reg="Plotina">P.</tp:taxon-name-part> <tp:taxon-name-part taxon-name-part-type="species" reg="muelleri">muelleri</tp:taxon-name-part></tp:taxon-name></italic> (Fig. <xref ref-type="fig" rid="F2">2a–h</xref>) in general morphology. The newly described species is separated from the latter based on the following features: <italic><tp:taxon-name><tp:taxon-name-part taxon-name-part-type="genus" reg="Plotina">P.</tp:taxon-name-part> <tp:taxon-name-part taxon-name-part-type="species" reg="nanlingensis">nanlingensis</tp:taxon-name-part></tp:taxon-name></italic> has a markedly larger body, lacks two prominent rounded white spots on the pronotum, and a large, elongate black spot on the middle elytron. Penis guide of <italic><tp:taxon-name><tp:taxon-name-part taxon-name-part-type="genus" reg="Plotina">P.</tp:taxon-name-part> <tp:taxon-name-part taxon-name-part-type="species" reg="nanlingensis">nanlingensis</tp:taxon-name-part></tp:taxon-name></italic> in ventral view is robust, arrow-shaped, with a concave base. In lateral view, the penis guide is subparallel along basal 2/3, then rapidly tapers to a point at the apex.</p></tp:treatment-sec><tp:treatment-sec sec-type="description" id="SECID0ESPAC"><title>Description.</title><p>Measurements: <abbrev xmlns:xlink="http://www.w3.org/1999/xlink" xlink:title="length from apical margin of clypeus to apex of elytra" id="ABBRID0EYPAC" xlink:type="simple">TL</abbrev>: 5.37–5.93 mm, <abbrev xmlns:xlink="http://www.w3.org/1999/xlink" xlink:title="width across both elytra at widest part" id="ABBRID0E3PAC" xlink:type="simple">TW</abbrev>: 4.24–4.69 mm, <abbrev xmlns:xlink="http://www.w3.org/1999/xlink" xlink:title="height at highest elytral part" id="ABBRID0EBAAE" xlink:type="simple">TH</abbrev>: 2.34–2.89 mm, <abbrev xmlns:xlink="http://www.w3.org/1999/xlink" xlink:title="length from apical margin of clypeus to apex of elytra" id="ABBRID0EFAAE" xlink:type="simple">TL</abbrev>/<abbrev xmlns:xlink="http://www.w3.org/1999/xlink" xlink:title="width across both elytra at widest part" id="ABBRID0EJAAE" xlink:type="simple">TW</abbrev>: 1.26–1.27; <abbrev xmlns:xlink="http://www.w3.org/1999/xlink" xlink:title="pronotal length at longest part" id="ABBRID0ENAAE" xlink:type="simple">PL</abbrev>/<abbrev xmlns:xlink="http://www.w3.org/1999/xlink" xlink:title="pronotal width at widest part" id="ABBRID0ERAAE" xlink:type="simple">PW</abbrev>: 0.30–0.32; <abbrev xmlns:xlink="http://www.w3.org/1999/xlink" xlink:title="elytral length at longest part" id="ABBRID0EVAAE" xlink:type="simple">EL</abbrev>/<abbrev xmlns:xlink="http://www.w3.org/1999/xlink" xlink:title="elytral width across both elytra at widest part" id="ABBRID0EZAAE" xlink:type="simple">EW</abbrev>: 1.05–1.06.</p><p>Head reddish-brown, eyes dark brown (Fig. <xref ref-type="fig" rid="F1">1c</xref>). Pronotum dark reddish-brown, anterior angles yellow. Scutellum typically black. Ground color of elytra dark reddish-brown, and each elytron with 2 large yellow maculae and 7 black markings as shown in Fig. <xref ref-type="fig" rid="F1">1a</xref>.</p><fig id="F1" position="float" orientation="portrait"><object-id xmlns:xlink="http://www.w3.org/1999/xlink" content-type="doi" xlink:type="simple">10.3897/zookeys.1260.164418.figure1</object-id><object-id xmlns:xlink="http://www.w3.org/1999/xlink" content-type="arpha" xlink:type="simple">83DA56BA-FAB3-5238-A446-5A0B78599119</object-id><label>Figure 1.</label><caption><p><italic><tp:taxon-name><tp:taxon-name-part taxon-name-part-type="genus" reg="Plotina">Plotina</tp:taxon-name-part> <tp:taxon-name-part taxon-name-part-type="species" reg="nanlingensis">nanlingensis</tp:taxon-name-part></tp:taxon-name></italic> sp. nov. <bold>a.</bold> Dorsal view; <bold>b.</bold> Lateral view; <bold>c.</bold> Frontal view; <bold>d.</bold> Abdomen; <bold>e–h.</bold> Male genitalia: <bold>e.</bold> Penis, lateral; <bold>f.</bold> Apex of penis; <bold>g.</bold> Tegmen, lateral view; <bold>h.</bold> Tegmen, ventral view Scale bars: 1.0 mm (<bold>a–c</bold>); 0.2 mm (<bold>d–h</bold>).</p></caption><graphic xmlns:xlink="http://www.w3.org/1999/xlink" xlink:href="zookeys-1260-345_article-164418__-g001.jpg" position="float" orientation="portrait" xlink:type="simple" id="oo_1472002.jpg"><uri content-type="original_file" xlink:type="simple">https://binary.pensoft.net/fig/1472002</uri></graphic></fig><fig id="F2" position="float" orientation="portrait"><object-id xmlns:xlink="http://www.w3.org/1999/xlink" content-type="doi" xlink:type="simple">10.3897/zookeys.1260.164418.figure2</object-id><object-id xmlns:xlink="http://www.w3.org/1999/xlink" content-type="arpha" xlink:type="simple">B1846972-BB81-55BE-83A8-A0CC247FD33A</object-id><label>Figure 2.</label><caption><p><italic><tp:taxon-name><tp:taxon-name-part taxon-name-part-type="genus" reg="Plotina">Plotina</tp:taxon-name-part> <tp:taxon-name-part taxon-name-part-type="species" reg="muelleri">muelleri</tp:taxon-name-part></tp:taxon-name></italic> Mader <bold>a.</bold> Dorsal view; <bold>b.</bold> Lateral view; <bold>c.</bold> Frontal view; <bold>d.</bold> Abdomen; <bold>e–h.</bold> Male genitalia: <bold>e.</bold> Penis, lateral; <bold>f.</bold> Apex of penis; <bold>g.</bold> Tegmen, lateral view; <bold>h.</bold> Tegmen, ventral view. Adapted from <xref ref-type="bibr" rid="B17">Wang et al. (2011)</xref>. Scale bars: 1.0 mm (<bold>a–c</bold>); 0.3 mm (<bold>e–h</bold>).</p></caption><graphic xmlns:xlink="http://www.w3.org/1999/xlink" xlink:href="zookeys-1260-345_article-164418__-g002.jpg" position="float" orientation="portrait" xlink:type="simple" id="oo_1472003.jpg"><uri content-type="original_file" xlink:type="simple">https://binary.pensoft.net/fig/1472003</uri></graphic></fig><p>Body broadly oval, moderately convex. Head comparatively small, width 0.39 × elytral width (<abbrev xmlns:xlink="http://www.w3.org/1999/xlink" xlink:title="head width at widest part including eyes" id="ABBRID0EJEAE" xlink:type="simple">HW</abbrev>/<abbrev xmlns:xlink="http://www.w3.org/1999/xlink" xlink:title="elytral width across both elytra at widest part" id="ABBRID0ENEAE" xlink:type="simple">EW</abbrev> = 2.57); punctures on frons moderately large, separated by 1.0–1.5 × their diameter, white setae in punctures; eyes small, broadly oval, widest interocular distance 0.54 × width of head. Pronotum 0.68 × elytral width (<abbrev xmlns:xlink="http://www.w3.org/1999/xlink" xlink:title="pronotal width at widest part" id="ABBRID0EREAE" xlink:type="simple">PW</abbrev>/<abbrev xmlns:xlink="http://www.w3.org/1999/xlink" xlink:title="elytral width across both elytra at widest part" id="ABBRID0EVEAE" xlink:type="simple">EW</abbrev> = 1: 1.47). Pronotal punctures distinct, in two sizes, separated by 0.5–1.5 × their diameter. Punctures on elytra slightly larger than those on head, separated by 0.5–1.0 × their diameter. Punctures on metaventrite fine, 2.0–4.0 × their diameter, short setae in punctures. Abdominal postcoxal lines complete, almost touching posterior margin of ventrite 1 (Fig. <xref ref-type="fig" rid="F1">1d</xref>).</p><p>Male genitalia (Fig. <xref ref-type="fig" rid="F1">1e–h</xref>): Penis long, slender, penis capsule with both arms well developed; apex simple, pointed, and straight. Penis guide in lateral view, subparallel at basal 2/3, rapidly tapering to apex, apex pointed. Parameres slender, subparallel at basal 2/3, gradually weakly thickening, sparsely setose at apex, longer than penis guide. Penis guide in inner view, arrow-shaped with concave base, apex rounded, widest at basal third.</p></tp:treatment-sec><tp:treatment-sec sec-type="material" id="SECID0EDFAE"><title>Specimens examined.</title><p><bold><italic>Holotype</italic>.</bold> • 1 male, CHINA, Guangdong, Nanling National Nature Reserve, Shaoguan, 800 m, [<named-content xmlns:xlink="http://www.w3.org/1999/xlink" content-type="dwc:verbatimCoordinates" xlink:type="simple"><named-content content-type="geo-json" specific-use="{&#34;type&#34;:&#34;Point&#34;,&#34;coordinates&#34;:[113.024167,24.928333]}" id="NCID0ERFAE" xlink:type="simple">24°55'42"N, 113°1'27"E</named-content></named-content>], malaise trap, 28.ix.2022–7.i.2023, Huang Z.D. leg. (<abbrev xmlns:xlink="http://www.w3.org/1999/xlink" xlink:title="Department of Entomology, South China Agriculture University" id="ABBRID0EWFAE" xlink:type="simple">SCAU</abbrev>). <bold><italic>Paratypes</italic>.</bold> • 7 males, same data as holotype (<abbrev xmlns:xlink="http://www.w3.org/1999/xlink" xlink:title="Department of Entomology, South China Agriculture University" id="ABBRID0E5FAE" xlink:type="simple">SCAU</abbrev>).</p></tp:treatment-sec><tp:treatment-sec sec-type="distribution" id="SECID0ECGAE"><title>Distribution.</title><p>China (Guangdong).</p></tp:treatment-sec><tp:treatment-sec sec-type="etymology" id="SECID0EHGAE"><title>Etymology.</title><p>The new species is named after its type locality, Nanling National Nature Reserve.</p><sec sec-type="﻿Checklist of the genus Plotina" id="SECID0EMGAE"><title>﻿Checklist of the genus <italic><tp:taxon-name><tp:taxon-name-part taxon-name-part-type="genus" reg="Plotina">Plotina</tp:taxon-name-part></tp:taxon-name></italic></title><p>
              <bold><italic><tp:taxon-name><tp:taxon-name-part taxon-name-part-type="genus" reg="Plotina">Plotina</tp:taxon-name-part> <tp:taxon-name-part taxon-name-part-type="species" reg="muelleri">muelleri</tp:taxon-name-part></tp:taxon-name></italic> Mader, 1955</bold>
            </p><p><italic><tp:taxon-name><tp:taxon-name-part taxon-name-part-type="genus" reg="Plotina">Plotina</tp:taxon-name-part></tp:taxon-name> mülleri</italic> Mader, 1955a: 73; 1955b: 1026.</p><p><italic><tp:taxon-name><tp:taxon-name-part taxon-name-part-type="genus" reg="Plotina">Plotina</tp:taxon-name-part> <tp:taxon-name-part taxon-name-part-type="species" reg="muelleri">muelleri</tp:taxon-name-part></tp:taxon-name></italic>: <xref ref-type="bibr" rid="B10">Miyatake 1969</xref>: 202; <xref ref-type="bibr" rid="B13">Pang and Mao 1979</xref>: 24; <xref ref-type="bibr" rid="B3">Kovář 1995</xref>: 61; <xref ref-type="bibr" rid="B17">Wang et al. 2011</xref>: 57.</p><p><bold>Distribution.</bold> China (Fujian, Guangdong, Guizhou, Hainan, Hunan, Sichuan); Vietnam.</p><p>
              <bold>
                <italic>
                  <tp:taxon-name><tp:taxon-name-part taxon-name-part-type="genus" reg="Plotina">Plotina</tp:taxon-name-part> <tp:taxon-name-part taxon-name-part-type="species" reg="octomaculata">octomaculata</tp:taxon-name-part></tp:taxon-name>
                </italic>
                <xref ref-type="bibr" rid="B17">Wang et al., 2011</xref>
              </bold>
            </p><p><italic><tp:taxon-name><tp:taxon-name-part taxon-name-part-type="genus" reg="Plotina">Plotina</tp:taxon-name-part> <tp:taxon-name-part taxon-name-part-type="species" reg="octomaculata">octomaculata</tp:taxon-name-part></tp:taxon-name></italic><xref ref-type="bibr" rid="B17">Wang et al., 2011</xref>: 57.</p><p><bold>Distribution.</bold> China (Tibet).</p><p>
              <bold>
                <italic>
                  <tp:taxon-name><tp:taxon-name-part taxon-name-part-type="genus" reg="Plotina">Plotina</tp:taxon-name-part> <tp:taxon-name-part taxon-name-part-type="species" reg="menghaiensis">menghaiensis</tp:taxon-name-part></tp:taxon-name>
                </italic>
                <xref ref-type="bibr" rid="B17">Wang et al., 2011</xref>
              </bold>
            </p><p><italic><tp:taxon-name><tp:taxon-name-part taxon-name-part-type="genus" reg="Plotina">Plotina</tp:taxon-name-part> <tp:taxon-name-part taxon-name-part-type="species" reg="menghaiensis">menghaiensis</tp:taxon-name-part></tp:taxon-name></italic><xref ref-type="bibr" rid="B17">Wang et al., 2011</xref>: 57.</p><p><bold>Distribution.</bold> China (Yunnan).</p><p>
              <bold><italic><tp:taxon-name><tp:taxon-name-part taxon-name-part-type="genus" reg="Plotina">Plotina</tp:taxon-name-part> <tp:taxon-name-part taxon-name-part-type="species" reg="versicolor">versicolor</tp:taxon-name-part></tp:taxon-name></italic> Lewis, 1896</bold>
            </p><p><italic><tp:taxon-name><tp:taxon-name-part taxon-name-part-type="genus" reg="Plotina">Plotina</tp:taxon-name-part> <tp:taxon-name-part taxon-name-part-type="species" reg="versicolor">versicolor</tp:taxon-name-part></tp:taxon-name></italic> Lewis, 1896: 35; <xref ref-type="bibr" rid="B6">Mader 1931</xref>: 200; <xref ref-type="bibr" rid="B9">1955b</xref>: 822; <xref ref-type="bibr" rid="B12">Nakane 1963</xref>: 209; <xref ref-type="bibr" rid="B10">Miyatake 1969</xref>: 200; <xref ref-type="bibr" rid="B15">Sasaji 1971</xref>: 66; <xref ref-type="bibr" rid="B17">Wang et al. 2011</xref>: 57.</p><p><bold>Distribution.</bold> China (Anhui), Japan.</p><p>
              <bold>
                <italic>
                  <tp:taxon-name><tp:taxon-name-part taxon-name-part-type="genus" reg="Plotina">Plotina</tp:taxon-name-part> <tp:taxon-name-part taxon-name-part-type="species" reg="daweishanensis">daweishanensis</tp:taxon-name-part></tp:taxon-name>
                </italic>
                <xref ref-type="bibr" rid="B17">Wang et al., 2011</xref>
              </bold>
            </p><p><italic><tp:taxon-name><tp:taxon-name-part taxon-name-part-type="genus" reg="Plotina">Plotina</tp:taxon-name-part> <tp:taxon-name-part taxon-name-part-type="species" reg="daweishanensis">daweishanensis</tp:taxon-name-part></tp:taxon-name></italic><xref ref-type="bibr" rid="B17">Wang et al., 2011</xref>: 57.</p><p><bold>Distribution.</bold> China (Yunnan).</p><p>
              <bold>
                <italic>
                  <tp:taxon-name><tp:taxon-name-part taxon-name-part-type="genus" reg="Plotina">Plotina</tp:taxon-name-part> <tp:taxon-name-part taxon-name-part-type="species" reg="signatella">signatella</tp:taxon-name-part></tp:taxon-name>
                </italic>
                <xref ref-type="bibr" rid="B17">Wang et al., 2011</xref>
              </bold>
            </p><p><italic><tp:taxon-name><tp:taxon-name-part taxon-name-part-type="genus" reg="Plotina">Plotina</tp:taxon-name-part> <tp:taxon-name-part taxon-name-part-type="species" reg="signatella">signatella</tp:taxon-name-part></tp:taxon-name></italic><xref ref-type="bibr" rid="B17">Wang et al., 2011</xref>: 57.</p><p><bold>Distribution.</bold> China (Guangdong, Hainan).</p><p>
              <bold><italic><tp:taxon-name><tp:taxon-name-part taxon-name-part-type="genus" reg="Plotina">Plotina</tp:taxon-name-part> <tp:taxon-name-part taxon-name-part-type="species" reg="quadrioculata">quadrioculata</tp:taxon-name-part></tp:taxon-name></italic> Kovár, 1995</bold>
            </p><p><italic><tp:taxon-name><tp:taxon-name-part taxon-name-part-type="genus" reg="Plotina">Plotina</tp:taxon-name-part> <tp:taxon-name-part taxon-name-part-type="species" reg="quadrioculata">quadrioculata</tp:taxon-name-part></tp:taxon-name></italic> Kovář, 1995: 58, <xref ref-type="bibr" rid="B17">Wang et al. 2011</xref>: 57.</p><p><bold>Distribution.</bold> China (Yunnan), Thailand.</p><p>
              <bold><italic><tp:taxon-name><tp:taxon-name-part taxon-name-part-type="genus" reg="Plotina">Plotina</tp:taxon-name-part> <tp:taxon-name-part taxon-name-part-type="species" reg="nanlingensis">nanlingensis</tp:taxon-name-part></tp:taxon-name></italic> Lin &amp; Wang, sp. nov.</bold>
            </p><p><bold>Distribution.</bold> China (Guangdong).</p></sec></tp:treatment-sec><ref-list><ref id="B17"><mixed-citation xmlns:xlink="http://www.w3.org/1999/xlink" xlink:type="simple"><person-group><name name-style="western"><surname>Wang</surname><given-names>XM</given-names></name><name name-style="western"><surname>Ren</surname><given-names>SX</given-names></name><name name-style="western"><surname>Chen</surname><given-names>XS</given-names></name></person-group> (<year>2011</year>) <article-title>The genus <italic><tp:taxon-name><tp:taxon-name-part taxon-name-part-type="genus">Plotina</tp:taxon-name-part></tp:taxon-name></italic> Lewis (<tp:taxon-name><tp:taxon-name-part taxon-name-part-type="order">Coleoptera</tp:taxon-name-part></tp:taxon-name>: <tp:taxon-name><tp:taxon-name-part taxon-name-part-type="family">Coccinellidae</tp:taxon-name-part></tp:taxon-name>), with descriptions of four new species from China.</article-title><source>Zootaxa</source><volume>2801</volume>(<issue>1</issue>): <fpage>57</fpage>–<lpage>68</lpage>. <ext-link xlink:href="10.11646/zootaxa.2801.1.4" ext-link-type="doi" xlink:type="simple">https://doi.org/10.11646/zootaxa.2801.1.4</ext-link></mixed-citation></ref><ref id="B10"><mixed-citation xmlns:xlink="http://www.w3.org/1999/xlink" xlink:type="simple"><person-group><name name-style="western"><surname>Miyatake</surname><given-names>M</given-names></name></person-group> (<year>1969</year>) <article-title>The genus <italic><tp:taxon-name><tp:taxon-name-part taxon-name-part-type="genus">Plotina</tp:taxon-name-part></tp:taxon-name></italic> and related genera (<tp:taxon-name><tp:taxon-name-part taxon-name-part-type="order">Coleoptera</tp:taxon-name-part></tp:taxon-name>: <tp:taxon-name><tp:taxon-name-part taxon-name-part-type="family">Coccinellidae</tp:taxon-name-part></tp:taxon-name>).</article-title><source>Pacific Insects</source><volume>11</volume>: <fpage>197</fpage>–<lpage>216</lpage>.</mixed-citation></ref><ref id="B13"><mixed-citation xmlns:xlink="http://www.w3.org/1999/xlink" xlink:type="simple"><person-group><name name-style="western"><surname>Pang</surname><given-names>XF</given-names></name><name name-style="western"><surname>Mao</surname><given-names>JL</given-names></name></person-group> (<year>1979</year>) <source><tp:taxon-name><tp:taxon-name-part taxon-name-part-type="order">Coleoptera</tp:taxon-name-part></tp:taxon-name>: <tp:taxon-name><tp:taxon-name-part taxon-name-part-type="family">Coccinellidae</tp:taxon-name-part></tp:taxon-name> II. Economic Entomology China, 14.</source><publisher-name>Science Press</publisher-name>, <publisher-loc>China, Peking</publisher-loc>, <size units="page">170 pp</size>.</mixed-citation></ref><ref id="B3"><mixed-citation xmlns:xlink="http://www.w3.org/1999/xlink" xlink:type="simple"><person-group><name name-style="western"><surname>Kovář</surname><given-names>I</given-names></name></person-group> (<year>1995</year>) <article-title>Contribution to systematics of Oriental <tp:taxon-name><tp:taxon-name-part taxon-name-part-type="tribe">Plotinini</tp:taxon-name-part></tp:taxon-name> (<tp:taxon-name><tp:taxon-name-part taxon-name-part-type="order">Coleoptera</tp:taxon-name-part></tp:taxon-name>, <tp:taxon-name><tp:taxon-name-part taxon-name-part-type="family">Coccinellidae</tp:taxon-name-part></tp:taxon-name>, <tp:taxon-name><tp:taxon-name-part taxon-name-part-type="subfamily">Sticholotidinae</tp:taxon-name-part></tp:taxon-name>).</article-title><source>Folia Heyrovskyana</source><volume>3</volume>(<issue>5–6</issue>): <fpage>58</fpage>–<lpage>68</lpage>.</mixed-citation></ref><ref id="B6"><mixed-citation xmlns:xlink="http://www.w3.org/1999/xlink" xlink:type="simple"><person-group><name name-style="western"><surname>Mader</surname><given-names>L</given-names></name></person-group> (<year>1931</year>) Evidenz der paläarktischen Coccinelliden und ihrer Aberrationen in Wort und Bild. I. Teil: <tp:taxon-name><tp:taxon-name-part taxon-name-part-type="tribe">Epilachnini</tp:taxon-name-part></tp:taxon-name>, <tp:taxon-name><tp:taxon-name-part taxon-name-part-type="tribe">Coccinellini</tp:taxon-name-part></tp:taxon-name>, <tp:taxon-name><tp:taxon-name-part taxon-name-part-type="tribe">Halyzini</tp:taxon-name-part></tp:taxon-name>, <tp:taxon-name><tp:taxon-name-part taxon-name-part-type="tribe">Synonychini</tp:taxon-name-part></tp:taxon-name>. Zeitschrift des Vereins der Naturbeobachter (Wien)[1926–1934]: 169–176 (Jänner); 177–180 (Mai); 181–192 (Juli); 193–196 (August); 197–200 (November); 201–204 (Dezember).</mixed-citation></ref><ref id="B9"><mixed-citation xmlns:xlink="http://www.w3.org/1999/xlink" xlink:type="simple"><person-group><name name-style="western"><surname>Mader</surname><given-names>L</given-names></name></person-group> (<year>1955b</year>) <article-title>Evidenz der palaearktischen Coccinelliden undihrer Aberrationen in Wort und Bild. II Teil. Entomologische Arbeiten aus dem Museum G.</article-title><source>Frey</source><volume>6</volume>: <fpage>765</fpage>–<lpage>1035</lpage>.</mixed-citation></ref><ref id="B12"><mixed-citation xmlns:xlink="http://www.w3.org/1999/xlink" xlink:type="simple"><person-group><name name-style="western"><surname>Nakane</surname><given-names>T</given-names></name></person-group> (<year>1963</year>) <tp:taxon-name><tp:taxon-name-part taxon-name-part-type="family">Coccinellidae</tp:taxon-name-part></tp:taxon-name>. In: Iconographia Insectorum Japonicorum Colore naturali edita 2. Hokuryu-Kan, Tokyo, 207-12 [pls 104-6].</mixed-citation></ref><ref id="B15"><mixed-citation xmlns:xlink="http://www.w3.org/1999/xlink" xlink:type="simple"><person-group><name name-style="western"><surname>Sasaji</surname><given-names>H</given-names></name></person-group> (<year>1971</year>) <source>Fauna Japonica. <tp:taxon-name><tp:taxon-name-part taxon-name-part-type="family">Coccinellidae</tp:taxon-name-part></tp:taxon-name> (<tp:taxon-name><tp:taxon-name-part taxon-name-part-type="class">Insecta</tp:taxon-name-part></tp:taxon-name>: <tp:taxon-name><tp:taxon-name-part taxon-name-part-type="order">Coleoptera</tp:taxon-name-part></tp:taxon-name>).</source><publisher-name>Academic Press Japan</publisher-name>, <publisher-loc>Tokyo</publisher-loc>, <size units="page">345 pp</size>.</mixed-citation></ref></ref-list></tp:taxon-treatment>
